# Supplementary material for: Microphase separation produces interfacial environment within diblock biomolecular condensates
Source: eLife. 2025 Mar 26;12:RP90750. doi: 10.7554/eLife.90750 (PMC11942181; doi:10.7554/eLife.90750)
Supplement: Appendix 1—figure 4—source data 1. [file elife-90750-app1-fig4-data1.zip]

Archive with 2 entries (2 files):
- Appendix-Figure 4 Source Data - 1.png
- __MACOSX/._Appendix-Figure 4 Source Data - 1.png
